# Supplementary material for: Computational Investigation of the Potential Antileishmanial Mechanism of the Nitroindazole Derivative VATR131
Source: Pharmaceuticals (Basel). 2025 Oct 3;18(10):1489. doi: 10.3390/ph18101489 (PMC12567055; doi:10.3390/ph18101489)
Supplement: Supplementary file 1 [file pharmaceuticals-18-01489-s001.zip]

Archive with 1 entries (1 files):
- pharmaceuticals-3845985-supplementary.pdf
